# Supplementary material for: Optimized algorithm for speed‐of‐sound‐based infant sulfur hexafluoride multiple‐breath washout measurements
Source: Pediatr Pulmonol. 2024 Jul 18;59(12):3240–9. doi: 10.1002/ppul.27180 (PMC11601022; doi:10.1002/ppul.27180)
Supplement: Supplementary file 2 — Supporting information. [file PPUL-59-3240-s001.zip]

Archive with 16 entries (13 files):
- Infant Algorithm Tool/BreathDetection.m
- Infant Algorithm Tool/BTPSCorrection.m
- Infant Algorithm Tool/flow_factor_list.mat
- Infant Algorithm Tool/interp_like_python.m
- Infant Algorithm Tool/main.m
- Infant Algorithm Tool/MBW.m
- Infant Algorithm Tool/PhaseDetection.m
- Infant Algorithm Tool/Results/
- Infant Algorithm Tool/self_similarity.m
- Infant Algorithm Tool/Signals/
- Infant Algorithm Tool/Source/
- Infant Algorithm Tool/Source/Meta_Example.xlsx
- Infant Algorithm Tool/StepResponse.m
- Infant Algorithm Tool/Synchronisation.m
- Infant Algorithm Tool/TemperatureModel.m
- Infant Algorithm Tool/WBreathFile.m
