# Supplementary material for: Optimized algorithm for speed‐of‐sound‐based infant sulfur hexafluoride multiple‐breath washout measurements
Source: Pediatr Pulmonol. 2024 Jul 18;59(12):3240–9. doi: 10.1002/ppul.27180 (PMC11601022; doi:10.1002/ppul.27180)
Supplement: Supplementary file 2 — Supporting information. [file PPUL-59-3240-s001.zip › Infant Algorithm Tool/BreathDetection.m]

classdef BreathDetection
    
    properties
        % Sampling timestep of the flow signal [s]
        time
        % Flow signal [arbitrary unit]
        flow
        % Inspiration starts
        is
        % Inspiration ends
        ie
        % Expiration starts
        es
        % Expiration ends
        ee
        % Calculated minimum volume for a valid breath
        min_vol
        % Number of breaths detected, and range going from first to last
        number
        range
    end
    
    methods(Static)
        
        function [is, ie, es, ee] = breath_detection(time, flow, min_vol)
            
            % The breath detection function returns indices of half-breath
            % starts and ends (is = inspiration start, etc.) based on a
            % time array and a flow signal, as well as a minimum volume
            % criterion. Each breath must then be at least of size min_vol,
            % and inspirations must be flanked by expirations and vice
            % versa.
        
            % Calculate volume
            volume = cumtrapz(time, flow);

            %Find all peaks and troughs of the signal
            [~,maxima] = findpeaks(volume);
            [~,minima] = findpeaks(-volume);
            
            %Combine all into sorted array
            zero_indexes = sort([maxima;minima]);

            % If there are no peaks detected, return no breaths
            if isempty(zero_indexes)
                is = [];
                ie = [];
                es = [];
                ee = [];
                return
            end

            %Volume readings of the zero crossings
            volumes = volume(zero_indexes);

            %Find the first zero crossing
            %The array of accepted zero crossings
            accepted = zero_indexes(1);

            %Find out if the first detected zero crossing will be positive or
            %negative, by checking in which direction the minimum volume criterium
            %is first met.
            first_direction = find(abs(volumes(2:end) - volumes(1)) > min_vol,1,'first');

            %If no breaths are found which satisfy the criterium, return empty
            %results.
            if isempty(first_direction)
                is = [];
                ie = [];
                es = [];
                ee = [];
                return
            end

            %If the first breath found has a positive volume, it's an inspiration
            %the +1 stems from the use of 2:end above.
            if volumes(first_direction+1)-volumes(1) > 0
                current = 'insp';
            %Else if it's negative, it's an expiration
            elseif volumes(first_direction+1)-volumes(1) < 0
                current = 'exp';
            end

            %For every other zero crossing...
            for i = 2:length(zero_indexes)

                %If we're currently in an inspiration and looking for its end...
                if strcmp(current,'insp')
                    %Check if this zero crossing is a maximum 
                    maximum = ismember(zero_indexes(i),maxima);
                    %If it's not a maximum, disregard zero crossing
                    if ~maximum
                        continue
                    end
                    %Check if the volume criterium has been met with this zero
                    %crossing.
                    valid_volume = volumes(i) - volume(accepted(end)) > min_vol;
                    %If not, disregard zero crossing
                    if ~valid_volume 
                        continue
                    end

                    %If the above two criteria are met, we only accept this zero
                    %crossing if the next half-breath satisfies the minimum 
                    %volume criterium before a zero crossing is found that has an
                    %even higher volume than the current one.
                    %Find the next minimum with volume_diff < min_vol
                    valid_minima = minima(minima > zero_indexes(i));
                    %Volumes relative to current one
                    volume_diff = - volume(valid_minima) + volume(zero_indexes(i));
                    %Find first zero crossing with a volume that satisfies the
                    %criterium
                    first_below = find(volume_diff > min_vol,1,'first');
                    first_below = valid_minima(first_below);
                    %If there is no such zero crossing, set the value to the
                    %maximum.
                    if isempty(first_below)
                        first_below = max(zero_indexes) + 1;
                    end

                    %Find the next maximum with higher volume.
                    valid_maxima = maxima(maxima > zero_indexes(i));
                    volume_diff = volume(valid_maxima) - volume(zero_indexes(i));
                    %Find the first maximum that has a higher volume than the
                    %current crossing
                    first_above = find(volume_diff > 0,1,'first');
                    first_above = valid_maxima(first_above);
                    %If there is no such crossing, set the value to an even higher
                    %maximum. Why? Below we compare the first above with the first
                    %below value, and in the case where there is neither, we still
                    %want to accept the last zero crossing as the end of the
                    %measurement. This automatically satisfies the same question.
                    if isempty(first_above)
                        first_above = max(zero_indexes) + 2;
                    end

                    %Only if the next half-breath satisfies the criterium, before a
                    %zero-crossing of even higher volume is found, do we accept the
                    %zero crossing and switch the search to the other half-breath.
                    if first_below < first_above
                        accepted = [accepted;zero_indexes(i)];
                        current = 'exp';
                    end

                %Pretty much 1:1 equivalent of the code above, just mirrored.
                elseif strcmp(current,'exp')
                    minimum = ismember(zero_indexes(i),minima);
                    if ~minimum
                        continue
                    end
                    valid_volume = - volumes(i) + volume(accepted(end)) > min_vol;
                    if ~valid_volume 
                        continue
                    end
                    %Find the next maximum with volume_diff > min_vol
                    valid_maxima = maxima(maxima > zero_indexes(i));
                    volume_diff = volume(valid_maxima) - volume(zero_indexes(i));
                    first_above = find(volume_diff > min_vol,1,'first');
                    first_above = valid_maxima(first_above);
                    if isempty(first_above)
                        first_above = max(zero_indexes) + 1;
                    end

                    %Find the next maximum with higher volume
                    valid_minima = minima(minima > zero_indexes(i));
                    volume_diff = - volume(valid_minima) + volume(zero_indexes(i));
                    first_below = find(volume_diff > 0,1,'first');
                    first_below = valid_minima(first_below);
                    if isempty(first_below)
                        first_below = max(zero_indexes) + 2;
                    end

                    if first_above < first_below
                        accepted = [accepted;zero_indexes(i)];
                        current = 'insp';
                    end
                end
            end

            %Determine whether half-breaths are insps or exps.
            breath_volume = volume( accepted(2:end)-1 ) - volume( accepted(1:end-1) ); 
            breath_volume = [breath_volume; volume(end) - volume(accepted(end)) ]; 

            %We force the first zero crossing to correspond to an inspiration, and
            %the last to be an expiration. If the last complete breath is an
            %expiration, then the final breath_volume value (corresponding to the
            %leftover after the last zero_crossing) will be negative.
            first_inspiration = find( breath_volume > 0, 1, 'first' );
            last_expiration = find( breath_volume > 0, 1, 'last'  );

            %We cut our zero_crossing index array to go from the first crossing
            %which leads to an inspiration to the last crossing which ends an
            %expiration.
            accepted = accepted( first_inspiration:last_expiration );

            %Inspirations will start at every entry from first to last. Last entry
            %will be "fake" in that it never ends, and will therefore be deleted
            %just after.
            inspirations = 1:2:( length(accepted) );

            %Expirations will be every second entry from the second to the
            %second-to-last one.
            expirations = 2:2:( length(accepted) - 1 );

            %Start of inspiration will be at every inspiration zero crossing except
            %the last one. The last inspiration crossing does not lead to a
            %complete breath, and was only kept until this point to know where to
            %end the real last expiration.
            is = accepted ( inspirations (1:end-1) ) ;

            %Expiration start will be at every expiration zero crossing
            es = accepted ( expirations ) ;

            %Inspiration end will be just before every expiration start
            ie = accepted ( expirations ) - 1;

            %Expiration end will be before every inspiration start, except the very
            %first one.
            ee = accepted ( inspirations (2:end) ) - 1;

        end  
    end
    
    methods
        
        % Calss constructor
        function obj = BreathDetection(time, flow, min_vol)
            
            % Input variable assignment:
            % The breath detection class accepts three inputs: time, flow
            % and the minimum volume threshold for a breath. 
            obj.time = time;
            obj.flow = flow;
            obj.min_vol = min_vol;
            
            % Breath detection function: Each breath is
            % detected so that it is at least of size min_vol and is
            % flanked by a half-breath in the opposite direction.
            % is = inspiration start index, es = expiration start index, 
            % ie = inspiration end index, ee = expiration end index.
            [obj.is, obj.ie, obj.es, obj.ee] = BreathDetection.breath_detection(time, flow, min_vol);
            
            % Breath number and breath number range.
            obj.number = numel(obj.is);
            obj.range = 1:obj.number;
            
        end
    end
end
