# Supplementary material for: Optimized algorithm for speed‐of‐sound‐based infant sulfur hexafluoride multiple‐breath washout measurements
Source: Pediatr Pulmonol. 2024 Jul 18;59(12):3240–9. doi: 10.1002/ppul.27180 (PMC11601022; doi:10.1002/ppul.27180)
Supplement: Supplementary file 2 — Supporting information. [file PPUL-59-3240-s001.zip › Infant Algorithm Tool/BTPSCorrection.m]

classdef BTPSCorrection
    
    properties
        % Input flow array
        input
        % Room pressure
        p_room
        % Room temperature
        t_room
        % Body temperature
        t_body
        % Flow meter temperature
        t_flowhead
        % Room humidity
        h_room
        % Body humidity
        h_body
        % Flow meter humidity
        h_flowhead
        % Inspiratory BTPS correction factor 
        f_insp
        % Expiratory BTPS correction factor
        f_exp
        % Output flow array
        output
    end
    
    methods(Static)
        
        function [factor_btps_insp, factor_btps_exp] = btps_factors(p_ambient, t_inspired, t_body, t_flowhead, h_inspired, h_body, h_flowhead)
            
            % Function to calculate BTPS factors - one for inspirations and
            % one for expirations. These factors will multiply the
            % inspiratory and expiratory flow signal respectively. They
            % represent the change in volume which the air undergoes
            % between the room, the flowhead and the body (e.g. air will 
            % expand between the flow meter sensor and the body).
            
            % Kelvin temperature conversion
            t_kelvin = 273.15;
            % Calculates an estimate of the pressure of a sample of air, if the vapor
            % pressure of water is disregarded. The temperatures here are in
            % Celsius. 
            p_body = p_ambient - BTPSCorrection.vapor_pressure(t_body) * h_body;
            p_flowhead = p_ambient - BTPSCorrection.vapor_pressure(t_flowhead) * h_flowhead;
            p_inspired = p_ambient - BTPSCorrection.vapor_pressure(t_inspired) * h_inspired;
            % Calculate the actual temperatures in Kelvin of the three conditions.
            % From here on out in the rest of the function temperatures are in
            % Kelvin. It is not changed before because the approximation used in the
            % vapor_pressure function (Magnus equation) requires inputs in Celsius.
            t_body = t_body + t_kelvin;
            t_flowhead = t_flowhead + t_kelvin;
            t_inspired = t_inspired + t_kelvin;
            % Calculate a measure of a relative volume of a given packet of gas
            % molecules. PV = nRT rearranged to V ~ T/P
            v_body = t_body / p_body;
            v_flowhead = t_flowhead / p_flowhead;
            v_inspired = t_inspired / p_inspired;
            % Now we calculate the factor required to convert volumes from flowhead
            % and room conditions to body conditions.
            factor_btps_insp = v_body / v_inspired;
            factor_btps_exp = v_body / v_flowhead;
        end
        
        function p_h2o = vapor_pressure(temperature)
            % Function to estimate max humidity vapor pressure 
            % based on temperature, based on the Magnus equation.
            p_h2o = 611.2.*exp(17.62.*temperature./(temperature+243.12));
        end
    end
    
    methods 
        
        % Class constructor
        function obj = BTPSCorrection(input, p_room, t_room, t_body, t_flowhead, h_room, h_body, h_flowhead)
            
            % The BTPSCorrection function accepts several inputs:
            % An uncorrected flow signal (input), and collection of
            % environmental and body temperature, pressure and humidity
            % parameters.
            obj.input = input;
            obj.p_room = p_room;
            obj.t_room = t_room;
            obj.t_body = t_body;
            obj.t_flowhead = t_flowhead;
            obj.h_room = h_room;
            obj.h_body = h_body;
            obj.h_flowhead = h_flowhead;
            
            % The BTPS factor calculation function attempts to estimate by
            % how much air measured at the flow meter will expand once it
            % is warmed up in the body, and by how much air coming from the
            % body has already cooled and reduced in volume.
            [obj.f_insp, ~] = BTPSCorrection.btps_factors(p_room, t_room, t_body, t_flowhead, h_room, h_body, h_flowhead); 
            
            % Equivalent to WBreath, the expiratory BTPS factor is
            % estimated to always be the same, and set to 1.03. 
            obj.f_exp = 1.03;
            
            % Multiply the expiratory flow signal by the expiratory factor
            % and inspiratory flow signal by inspiratory factor.
            obj.output = input .* ((input > 0).*obj.f_insp + (input <= 0).*obj.f_exp);
        end
    end
end
