# Supplementary material for: Optimized algorithm for speed‐of‐sound‐based infant sulfur hexafluoride multiple‐breath washout measurements
Source: Pediatr Pulmonol. 2024 Jul 18;59(12):3240–9. doi: 10.1002/ppul.27180 (PMC11601022; doi:10.1002/ppul.27180)
Supplement: Supplementary file 2 — Supporting information. [file PPUL-59-3240-s001.zip › Infant Algorithm Tool/interp_like_python.m]

function interpolation = interp_like_python(x, y, new_x)

    % A more practical interpolation function which behaves like the one in
    % numpy (Python). If there are overlaps in the x array, it
    % automatically deals with them.
    [x_sorted, order,~] = unique(x);
    y_sorted = y(order);
    
    interpolation = interp1(x_sorted, y_sorted, new_x);

end
