# Supplementary material for: Optimized algorithm for speed‐of‐sound‐based infant sulfur hexafluoride multiple‐breath washout measurements
Source: Pediatr Pulmonol. 2024 Jul 18;59(12):3240–9. doi: 10.1002/ppul.27180 (PMC11601022; doi:10.1002/ppul.27180)
Supplement: Supplementary file 2 — Supporting information. [file PPUL-59-3240-s001.zip › Infant Algorithm Tool/main.m]

clear all
close all

% Define path where the measurements are and the corresponding metadata
% file.
file = 'Source\Meta_Example.xlsx';

% Extract file names and file number
meta = readtable(file);
filenames = meta.Filenames_brw;
file_number = size(filenames,1);

% Format output table
output = {};
output{1,1} = 'Filename';
% WO outputs
output{1,2} = 'Tracer expired WO [ml]';
output{1,3} = 'Tracer inspired int WO [ml]';
output{1,4} = 'Tracer inspired nonint WO [ml]';
output{1,5} = 'FRC gs WO [ml]';
output{1,6} = 'FRC ao WO [ml]';
output{1,7} = 'CEV raw WO [ml]';
output{1,8} = 'CEV ao WO [ml]';
output{1,9} = 'CEV loss WO [ml]';
output{1,10} = 'End of test breath WO';
output{1,11} = 'Vt exp WO [ml]';
output{1,12} = 'Vt insp WO [ml]';
output{1,13} = 'LCI ao WO [TO]';
% WI outputs
output{1,14} = 'Tracer expired WI [ml]';
output{1,15} = 'Tracer inspired int WI [ml]';
output{1,16} = 'Tracer inspired nonint WI [ml]';
output{1,17} = 'FRC gs WI [ml]';
output{1,18} = 'FRC ao WI [ml]';
output{1,19} = 'CEV raw WI [ml]';
output{1,20} = 'CEV ao WI [ml]';
output{1,21} = 'CEV loss WI [ml]';
output{1,22} = 'End of test breath WI';
output{1,23} = 'Vt exp WI [ml]';
output{1,24} = 'Vt insp WI [ml]';
output{1,25} = 'LCI ao WI [TO]';
% QC outputs
output{1,26} = 'SR strength down [%]';
output{1,27} = 'SR strength up [%]';
output{1,28} = 'Error';
output{1,29} = 'Warnings';
output{1,30} = 'Dead space mask [ml]';
output{1,31} = 'Dead space pre [ml]';
output{1,32} = 'Dead space post [ml]';
output{1,33} = 'Delay [ms]';
% BTPS outputs
output{1,34} = 'BTPS exp factor';
output{1,35} = 'BTPS insp factor';
output{1,36} = 'OpCodeMSB';
output{1,37} = 'OpCodeLSB';
% QC outputs
output{1,38} = 'SS prephase median';
output{1,39} = 'SS top median';
output{1,40} = 'SS first WI';
output{1,40} = 'SS first WI';
output{1,41} = 'SS first WO';
output{1,42} = 'SS last 3 WI min';
output{1,43} = 'SS first 3 WO min';
output{1,44} = 'SS last 3 WO min';
output{1,45} = 'SS rest WO min';
output{1,46} = 'VT imbalance';
output{1,47} = 'SR bracket';
output{1,48} = 'QC acceptable';
% Output table index
k = 2;

% Variable to show and save measurement signals
signal_saving = 0;
% Variable to show tidal and side chamber corrections
show_corrections = 0;

for nr = [1:file_number]
    
    if signal_saving
        figure()
        set(gcf, 'Color', 'w')
        a = [180, 200, 1000, 800];
        set(gcf,'Position',a);
    end

    % Display the current progress percentage
    disp([num2str(round(100*(k-1)/file_number)),'%'])
    
    % Read file
    filename = meta.Filenames_brw{nr};
    
    % Initialize error variable
    output{k,1} = filename;
    output{k,29} = '';
      
    % Extract parameters from metadata file
    output{k,30} = meta.DSMask(nr);
    output{k,31} = meta.DSPre(nr);
    output{k,32} = meta.DSPost(nr);
    
    
    try
        % Depending on the type of file, read it and initialize parameters.
        if contains(filename, '.brw')
            file = WBreathFile([meta.Path{nr}, meta.Filenames_brw{nr}]);
            output{k,36} = file.calib(20);
            output{k,37} = file.calib(21);
            % If the MSB code of the WBreath file is unknown, issue an error.
            if file.success == 0
                output{k,29} = [output{k,29}, 'Flow factor unknown. Add MSB code.'];
            end
        else 
            output{k,28} = 'File not in .brw format';
            k = k+1;
            continue
        end
    catch
        output{k,28} = 'File not found';
        k = k+1;
        continue
    end
    
    if signal_saving    
        a1 = subplot(3,1,1);
        plot(file.time, file.mm*1000, 'k')
        ylabel('MM [g/mol]')
        
        a3 = subplot(3,1,3);
        plot(file.time, file.flow*1000, 'k')
        ylabel('Flow [ml/s]')
        yline(0, '--r')
        
    end
    
    % Breath detection
    % Current threshold for first breath detection is 2ml (2e-6 m^3).
    % After first pass, it is redone with a minimum of 10% of median vt
    % threshold.
    breath = BreathDetection(file.time, file.flow, 2e-6);
    vol = cumtrapz(file.time, file.flow);
    vt_exp = vol(breath.es) - vol(breath.ee);
    vt_insp = vol(breath.ie) - vol(breath.is);
    vt_threshold = mean((vt_exp + vt_insp) / 2)/10;
    vt_threshold = max([2e-6, vt_threshold]);
    breath = BreathDetection(file.time, file.flow, vt_threshold);
    
    % If fewer than 5 breaths are detected, the measurement is for sure
    % broken in some way, and the analysis should just be aborted.
    if breath.number < 5
        output{k,1} = filename;
        output{k,28} = 'Not enough breaths detected';
        k = k+1;
        continue
    end
        
    if min(breath.ie-breath.is) < 2 || min(breath.ee-breath.es) < 2
        output{k,28} = 'Breath detection issue';
        k = k+1;
        continue
    end
    
    % Phase detection
    phase = PhaseDetection(file.time, file.flow, file.mm, breath);
    
    % If any of the three phases are shorter than 3 breaths, there is not
    % enough information to complete the analysis, and something has
    % probably gone wrong.
    if length(phase.wi) < 5 || length(phase.pre) < 3 || length(phase.wo) < 5 || length(phase.top) < 3
        output{k,1} = filename;
        output{k,28} = 'Phases too short';
        k = k+1;
        continue
    end
    
    % If any of the phases is fewer than 5 breaths long, issue a warning.
    if length(phase.wi) < 5
        output{k,29} = [output{k,29}, 'Washin too short. '];
    end
    if length(phase.wo) < 5
        output{k,29} = [output{k,29}, 'Washout too short. '];
    end
    if length(phase.pre) < 5
        output{k,29} = [output{k,29}, 'Prephase too short. '];
    end
    if length(phase.top) < 3
        output{k,29} = [output{k,29}, 'Top selection too small. '];
    end

    % Synchronisation
    sync = Synchronisation(file.time, file.flow, file.mm, breath, phase, meta.DSPost(nr)*1e-6);
    
    % If the standard deviation of the index shift is too large, the data
    % was probably too messy to do a proper synchronisation.
    if sync.uncertainty > 3
        output{k,29} = [output{k,29}, 'Synchronisation encountered outlier values. '];
    end
    
    % .brw files do not require synchronisation
    disp('Note: Sync not performed.')
    output{k,33} = sync.delay * (file.time(2)-file.time(1)) * 1000;
          
    %% Signal processing
    % Perform temperature correction
    temp_model = TemperatureModel(file.time, file.flow, file.mm, breath, phase, 1);  
    
    % Perform step response
    step_response = StepResponse(file.time, file.flow, temp_model.output, breath, phase, meta.DSPost(nr)*1e-6);
    
    pre = breath.is(phase.pre(1)):breath.ee(phase.pre(end));
    wiggliness = std(temp_model.output(pre));
    if wiggliness > 1
        output{k,29} = [output{k,29}, 'Temp correction quality weak. '];
    end
    
    mbw_signal = step_response.output ./ 100;

    % Perform BTPS correction
    btps_corr = BTPSCorrection(...
        file.flow, ...
        file.environment.pressure, ...
        file.environment.room_temp, ...
        37, ...
        file.environment.case_temp, ...
        file.environment.humidity, ....
        1,...
        0.6...
    );

    disp('Note: BTPS expiratory factor = 1.03 forced.')

    output{k,34} = btps_corr.f_exp;
    output{k,35} = btps_corr.f_insp;    
        
    %% Calculate MBW outcomes
    mbwo_outcomes = MBW(...
        file.time, ...
        btps_corr.output, ...
        mbw_signal, ...
        breath, ...
        phase, ...
        meta.DSPre(nr) * 1e-6, ...
        meta.DSPost(nr) * 1e-6, ...
        meta.DSMask(nr) * 1e-6, ...
        btps_corr.f_insp, ...
        'WO' ...
    );

    if isempty(mbwo_outcomes.test_end)
        output{k,1} = filename;
        output{k,26} = step_response.strength(1);
        output{k,27} = step_response.strength(2);
        output{k,28} = 'WO test-end not reached';
        k = k+1;
        continue
    end

    mbwi_outcomes = MBW(...
        file.time, ...
        btps_corr.output, ...
        mbw_signal, ...
        breath, ...
        phase, ...
        meta.DSPre(nr) * 1e-6, ...
        meta.DSPost(nr) * 1e-6, ...
        meta.DSMask(nr) * 1e-6, ...
        btps_corr.f_insp, ...
        'WI' ...
    );

    %% Plot and save a figure
    if signal_saving

        a2 = subplot(3,1,2);
        plot(file.time, mbw_signal*4, 'k')
        ylabel('SF6 [%]')
        ylim([-0.2 4.2])
        yline(1/40*4, '--r')
        yline(39/40*4, '--r')
        
        if ~isempty(mbwi_outcomes.test_end)
            for suplo = 1:3
                subplot(3,1,suplo)
                xline(file.time(breath.ee(mbwi_outcomes.test_end)), '--b')
            end
        end

        if ~isempty(mbwo_outcomes.test_end)
            for suplo = 1:3
                subplot(3,1,suplo)
                xline(file.time(breath.ee(mbwo_outcomes.test_end)), '--b')
            end
        end

        filename_png = strrep(['Signals\',filename], '.brw', '.png');
        saveas(gcf, filename_png);

        qc_visual = 0;
        %qc_visual = input([num2str(nr),':'],"s");
        output{k,38} = qc_visual;
        
        %close all
        
    end
    
    %% Show the corrections
    if show_corrections
        temp_model.show_respirograms()
        set(gcf,'Position', [625, 420, 752, 512])
        subplot(2,2,1)
        ylim([34.1 34.7])
        xlabel('Volume inspired [mL]')
        legend('4% SF6 (maximum)', 'Location', 'southeast')
        subplot(2,2,2)
        ylim([34.1 34.7])
        xlabel('Volume expired [mL]')
        legend('4% SF6 (maximum)', 'Location', 'southeast')
        subplot(2,2,3)
        ylim([28.7 29.3])
        xlabel('Volume inspired [mL]')
        legend('0% SF6 (minimum)', 'Location', 'southeast')
        subplot(2,2,4)
        ylim([28.7 29.3])
        xlabel('Volume expired [mL]')
        legend('0% SF6 (minimum)', 'Location', 'southeast')

        temp_model.show('Correction', 'Volume');
        step_response.show('Correction', 'Volume');

        figure()
        hold on
        raw = step_response.input;
        final = step_response.output;
        f_main = (step_response.maximum-step_response.minimum) ./ 100;
        model = (raw - f_main .* final)./(1-f_main);
        plot(raw, 'r')
        plot(final, 'b')
        plot(model, 'k')

        figure()
        hold on
        grid on
        plot(file.time, step_response.input, 'k', 'LineWidth', 0.5)
        xlim([2 120])
        ylim([-2 102])
        bottom = step_response.minimum;
        top = step_response.maximum;
        bottom(file.flow < 0) = NaN;
        top(file.flow < 0) = NaN;
        pre = 1:breath.ee(phase.pre(end));
        wi = breath.is(phase.wi(1)):breath.ee(phase.wi(end));
        wo = breath.is(phase.wo(1)):length(file.time);
        bottom(wi) = NaN;
        top(pre) = NaN;
        top(wo) = NaN;
        plot(file.time, bottom, 'r', 'LineWidth',1.5)
        plot(file.time, top, 'b', 'LineWidth',1.5)
    end
    
    %%
    output{k,2} = mbwo_outcomes.tracer_cev.*1e6;
    output{k,3} = mbwo_outcomes.tracer_civ_int*1e6;
    output{k,4} = mbwo_outcomes.tracer_civ_nonint.*1e6;
    output{k,5} = mbwo_outcomes.frc_gs.*1e6;
    output{k,6} = mbwo_outcomes.frc_ao*1e6;
    output{k,7} = mbwo_outcomes.cev_raw.*1e6;
    output{k,8} = mbwo_outcomes.cev_ao.*1e6;
    output{k,9} = mbwo_outcomes.cev_loss.*1e6;
    output{k,10} = mbwo_outcomes.breath_nr;
    output{k,11} = mbwo_outcomes.vt_exp.*1e6;
    output{k,12} = mbwo_outcomes.vt_insp.*1e6;
    output{k,13} = mbwo_outcomes.lci_ao;
    output{k,14} = mbwi_outcomes.tracer_cev.*1e6;
    output{k,15} = mbwi_outcomes.tracer_civ_int*1e6;
    output{k,16} = mbwi_outcomes.tracer_civ_nonint.*1e6;
    output{k,17} = mbwi_outcomes.frc_gs.*1e6;
    output{k,18} = mbwi_outcomes.frc_ao*1e6;
    output{k,19} = mbwi_outcomes.cev_raw.*1e6;
    output{k,20} = mbwi_outcomes.cev_ao.*1e6;
    output{k,21} = mbwi_outcomes.cev_loss.*1e6;
    output{k,22} = mbwi_outcomes.breath_nr;
    output{k,23} = mbwi_outcomes.vt_exp.*1e6;
    output{k,24} = mbwi_outcomes.vt_insp.*1e6;
    output{k,25} = mbwi_outcomes.lci_ao; 
    output{k,26} = step_response.strength(1);
    output{k,27} = step_response.strength(2);
    
    %% Self-similarity calculation (QC)   
    flow = btps_corr.output;
    time = file.time;
    vol = cumtrapz(time, flow);
    
    vol_b = vol(breath.es)-vol(breath.ee);
    dur_b = time(breath.ee)-time(breath.es);
    pfl_b = zeros(size(vol_b));
    mfl_b = zeros(size(vol_b));
    for f = 1:breath.number
        ind = breath.es(f):breath.ee(f);
        flo_sub = sort(-flow(ind));
        len_sub = length(flo_sub);
        pfl_b(f) = mean(flo_sub(end-ceil(len_sub/10):end));
        mfl_b(f) = mean(-flow(ind));
    end
    ss_vol = self_similarity(vol_b);
    ss_dur = self_similarity(dur_b);
    ss_pfl = self_similarity(pfl_b);
    ss_mfl = self_similarity(mfl_b);
    ss_total_exp = (ss_vol + ss_dur + ss_pfl + ss_mfl)./4;

    %% Self-similarity insp  
    vol_b = vol(breath.ie)-vol(breath.is);
    dur_b = time(breath.ie)-time(breath.is);
    pfl_b = zeros(size(vol_b));
    mfl_b = zeros(size(vol_b));
    for f = 1:breath.number
        ind = breath.is(f):breath.ie(f);
        flo_sub = sort(flow(ind));
        len_sub = length(flo_sub);
        pfl_b(f) = mean(flo_sub(end-ceil(len_sub/10):end));
        mfl_b(f) = mean(-flow(ind));
    end
    ss_vol = self_similarity(vol_b);
    ss_dur = self_similarity(dur_b);
    ss_pfl = self_similarity(pfl_b);
    ss_mfl = self_similarity(mfl_b);
    ss_total_insp = (ss_vol + ss_dur + ss_pfl + ss_mfl)./4;
    
    ss_total = min([ss_total_insp, ss_total_exp],[],2);
    
    output{k,38} = 100*median(ss_total_exp(phase.pre));
    output{k,39} = 100*median(ss_total_exp(phase.top));
    output{k,40} = 100*ss_total_insp(phase.wi(1));
    output{k,41} = 100*ss_total_insp(phase.wo(1));
    output{k,42} = 100*min(ss_total_exp(phase.wi(end-2:end)));
    output{k,43} = 100*min(ss_total_exp(phase.wo(1:3)));
    output{k,44} = 100*min(ss_total_exp(mbwo_outcomes.test_end:mbwo_outcomes.test_end+2));
    output{k,45} = 100*min(ss_total_exp(phase.wo(4):mbwo_outcomes.test_end-1));
    output{k,46} = 100*(abs(output{k,11}-output{k,12})/min(abs([output{k,11},output{k,12}])));
   
    if isempty(output{k,45})
        output{k,45} = 0;
    end
    
    if output{k,26} > 45 ||...
            output{k,26} < 30 ||...
            output{k,27} > 50 ||...
            output{k,27} < 35
        output{k,47} = 0;
    else
        output{k,47} = 1;
    end
    
    if output{k,38} < 75 ||...
            output{k,39} < 75 ||...
            output{k,40} < 50 ||...
            output{k,41} < 50 ||...
            output{k,42} < 50 ||...
            output{k,43} < 50 ||...
            output{k,44} < 50 ||...
            output{k,45} < 50 ||...
            output{k,46} > 15 ||...
            abs(output{k,33}) > 20 ||...
            output{k,47} == 0

        output{k,48} = 0;
    else
        output{k,48} = 1;
    end
            
    
    if signal_saving
        subplot(3,1,2)
        hold on
        plot(time(breath.ee),ss_total_exp*4,'or')
        plot(time(breath.ee),ss_total_insp*4,'ob')
        yline(3, '--m')
        yline(2, '--k')
        linkaxes([a1,a2,a3], 'x')
        
        plot(mean(time(breath.es(phase.pre))), output{k,38}*4/100, 'om', 'MarkerFaceColor', 'm')
        plot(mean(time(breath.es(phase.top))), output{k,39}*4/100, 'om', 'MarkerFaceColor', 'm')
        plot(mean(time(breath.es(phase.wi(1)))), output{k,40}*4/100, 'ok', 'MarkerFaceColor', 'k')
        plot(mean(time(breath.es(phase.wo(1)))), output{k,41}*4/100, 'ok', 'MarkerFaceColor', 'k')
        plot(mean(time(breath.es(phase.wi(end-2:end)))), output{k,42}*4/100, 'ok', 'MarkerFaceColor', 'k')
        plot(mean(time(breath.es(phase.wo(1:3)))), output{k,43}*4/100, 'ok', 'MarkerFaceColor', 'k')
        plot(mean(time(breath.es(mbwo_outcomes.test_end:mbwo_outcomes.test_end+2))), output{k,44}*4/100, 'ok', 'MarkerFaceColor', 'k')
        plot(mean(time(breath.es(phase.wo(4):mbwo_outcomes.test_end-1))), output{k,45}*4/100, 'ok', 'MarkerFaceColor', 'k')
        
    end
    
    k = k+1;
    
    
   
end

%Write the results to file
t = datestr(datetime('now'), 'yyyy_mm_dd_HH_MM_SS');
xlswrite(['Results\','Results_', t, '.xlsx'], output);
