# Supplementary material for: Optimized algorithm for speed‐of‐sound‐based infant sulfur hexafluoride multiple‐breath washout measurements
Source: Pediatr Pulmonol. 2024 Jul 18;59(12):3240–9. doi: 10.1002/ppul.27180 (PMC11601022; doi:10.1002/ppul.27180)
Supplement: Supplementary file 2 — Supporting information. [file PPUL-59-3240-s001.zip › Infant Algorithm Tool/MBW.m]

classdef MBW
    
    properties
        % Inputs
        % Time array in [s]
        time
        % Flow array in [m^3/s]
        flow
        % Tracer array in []
        tracer
        % Breath detection object, containing breath indices
        breath
        % Phase detection object, containing phase indices by breath
        phase
        % Post/Pre-flow meter & mask dead spaces [m^3]
        ds_post
        ds_pre
        ds_mask
        % Variable determining if outcomes calculation should happen as a
        % wash-in (WI) or washout (WO)
        mode
        
        % Outcomes
        % End-tidal tracer gas concentration by breath
        tracer_end_tidal
        % Initial concentration of tracer gas
        tracer_initial
        % Last concentration 
        tracer_final
        % End of test breath (nr of the whole measurement)
        test_end
        % End of test breath (from the start of the washout)
        breath_nr
        
        % Cumulative expired volume (CEV) [m^3]:
        % Raw CEV
        cev_raw
        % CEV compensated for dead spaces
        cev_ao
        % Volume lost by dead space compensation
        cev_loss
        
        % Tidal volumes
        vt_exp
        vt_insp
        
        % Tracer volumes:
        % Cumulative expired volume of tracer gas [m^3]
        tracer_cev
        % Cumulative re-inspired volume of tracer gas by two methods:
        % int: integral method (same as for expirations)
        % nonint: more conservative estimate, which multiplies the post-
        % sensor dead space with the concentration of each breath.
        tracer_civ_int
        tracer_civ_nonint
        % Net expired tracer volume [m^3]
        tracer_net
        
        % Main outcomes:
        % Functional residual capacity (FRC) [m^3]
        frc_gs
        % FRC compensated for dead spaces [m^3]
        frc_ao
        % Lung clearance index (LCI) [TO]
        lci_ao
        
    end
    
    methods(Static)
               
        function [exp, insp] = end_tidal(volume, input, breath, range_exp, range_insp)
            
            % Calculates end-tidal concentrations of tracer.
            
            exp = zeros(size(breath.is));
            insp = zeros(size(breath.is));

            for i = 1:length(breath.is)
                %Insp
                index_range = breath.is(i):breath.ie(i);
                vol_breath = volume(index_range) - volume(index_range(1));
                max_vol = max(vol_breath);
                start_index = find(vol_breath > max_vol*range_insp(1),1,'first');
                stop_index = find(vol_breath < max_vol*range_insp(2),1,'last');
                index_range = index_range(start_index:stop_index);
                insp(i) = mean(input(index_range));

                %Exp
                index_range = breath.es(i):breath.ee(i);
                vol_breath = volume(index_range(1))-volume(index_range);
                max_vol = max(vol_breath);
                start_index = find(vol_breath > max_vol*range_exp(1),1,'first');
                stop_index = find(vol_breath < max_vol*range_exp(2),1,'last');
                index_range = index_range(start_index:stop_index);
                exp(i) = mean(input(index_range));
            end
        end
        
        function output = initial_concentration(end_tidal, selection)
            
            % Calculate the initial concentration of tracer. 
            
            ideal = 5;
            number = ideal - 1 - max(0, ideal - length(selection));
            output = mean(end_tidal(selection(end-number:end)));
        end
        
        function [test_end, breath_nr] = end_of_test(end_tidal, test_breaths, initial, crit)
            
            % Calculate which is the end-of-test breath of the MBW
            % measurement.
            
            crit = crit/100*initial;
            cet = end_tidal(test_breaths) < crit;
            cet_1 = circshift(end_tidal(test_breaths), -1) < crit;
            cet_2 = circshift(end_tidal(test_breaths), -2) < crit;
            breath_nr = find((cet + cet_1 + cet_2) > 2, 1, 'first');
            if isempty(breath_nr)
                test_end = [];
            else
                test_end = breath_nr + test_breaths(1) - 1;
            end
        end
        
        function [cev_raw, cev_ao, cev_loss] = cev(volume, breath, test_range, ds_total)
            
            % Calculates cumulative expired volume, and effective and
            % ineffective cumulative expired volume
            
            volume_exp = volume(breath.es) - volume(breath.ee);
            volume_wo = volume_exp(test_range);
            cev_raw = sum(volume_wo);
            cev_loss = ds_total * length(test_range);
            cev_ao = cev_raw - cev_loss;
        end
        
        function tracer_exp = tracer_expired(time, flow, tracer, breath, test_range)
            
            % Calculate total amount of expired tracer
            
            vol_tracer = cumtrapz(time, flow.*tracer);
            volume_exp_tracer = vol_tracer(breath.es) - vol_tracer(breath.ee);
            tracer_exp = sum(volume_exp_tracer(test_range));
        end
        
        function [tracer_civ_int, tracer_civ_nonint] = tracer_inspired(time, flow, tracer, breath, test_range, tracer_end_tidal, ds_post, f_insp)
            
            % Calculates both integral and non-integral method for
            % re-inspired tracer gas.
            
            vol_tracer = cumtrapz(time, flow.*tracer);            
            % Re-inspired tracer gas according by integral
            volume_insp_tracer = vol_tracer(breath.ie) - vol_tracer(breath.is);
            tracer_civ_int = sum(volume_insp_tracer(test_range));
            % Re-inspired tracer gas according to "box" method
            volume_insp_tracer = ds_post .* circshift(tracer_end_tidal, 1) .* f_insp;
            tracer_civ_nonint = sum(volume_insp_tracer(test_range));
        end
    end
    methods
        
        % Class constructor
        function obj = MBW(time, flow, tracer, breath, phase, ds_pre, ds_post, ds_mask, f_insp, mode)
            
            % Input parameters: Time and flow signals, breath and phase
            % detection objects, dead spaces, and variable specifying
            % whether a wash-in (WI) or washout (WO) analysis is being
            % calculated.
            obj.time = time;
            obj.flow = flow;
            obj.breath = breath;
            obj.phase = phase;
            obj.ds_pre = ds_pre;
            obj.ds_post = ds_post;
            obj.ds_mask = ds_mask;
            obj.mode = mode;
            
            % Depending on if mode is wash-in or washout, different sets of
            % breaths will be taken into consideration for analysis
            if strcmp(mode, 'WI')
                pre_breaths = phase.pre;
                test_breaths = phase.wi;
                obj.tracer = 1 - tracer;
            elseif strcmp(mode, 'WO')
                pre_breaths = phase.wi;
                test_breaths = phase.wo;
                obj.tracer = tracer;
            end
            
            % Calculate end-tidal tracer concentration
            volume = cumtrapz(time, flow);
            [obj.tracer_end_tidal, ~] = MBW.end_tidal(volume, obj.tracer, breath, [0.9 0.95], [0.9 0.95]);
            
            % Calculate initial tracer concentration
            obj.tracer_initial = MBW.initial_concentration(obj.tracer_end_tidal, pre_breaths);
            
            % Calculate end-of-test breath (where end-tidal tracer
            % concentration falls below 1/40th of the initial
            % concentration.
            [obj.test_end, obj.breath_nr] = MBW.end_of_test(obj.tracer_end_tidal, test_breaths, obj.tracer_initial, 2.5);
            test_range = test_breaths(1):obj.test_end;
            
            % If there is no end of test: abort, else: continue.
            if isempty(obj.test_end)
                obj.cev_raw = NaN;
                obj.cev_ao = NaN;
                obj.cev_loss = NaN;
                obj.tracer_cev = NaN;
                obj.tracer_civ_int = NaN;
                obj.tracer_civ_nonint = NaN;
                obj.tracer_net = NaN;
                obj.tracer_final = NaN;
                obj.frc_gs = NaN;
                obj.frc_ao = NaN;
                obj.lci_ao = NaN;
                obj.vt_exp = NaN;
                obj.vt_insp = NaN;
            else
                % Calculate cumulative expired volume (CEV): both raw, and
                % dead space corrected.
                [obj.cev_raw, obj.cev_ao, obj.cev_loss] = MBW.cev(volume, breath, test_range, obj.ds_pre + obj.ds_post + obj.ds_mask);
                
                % Calculate net expired tracer volume
                obj.tracer_cev = MBW.tracer_expired(time, flow, obj.tracer, breath, test_range);
                [obj.tracer_civ_int, obj.tracer_civ_nonint] = MBW.tracer_inspired(time, flow, obj.tracer, breath, test_range, obj.tracer_end_tidal, obj.ds_post, f_insp);
                obj.tracer_net = obj.tracer_cev - obj.tracer_civ_nonint;
                
                % Calculate concentration difference between start and end
                % of washout.
                obj.tracer_final = obj.tracer_end_tidal(obj.test_end);
                conc_diff = obj.tracer_initial - obj.tracer_final;
                
                % Calculate functional residual capacity
                obj.frc_gs = obj.tracer_net / conc_diff;
                obj.frc_ao = obj.frc_gs - obj.ds_pre - obj.ds_mask;
                
                % Calculate lung clearance index at airway opening (LCIao).
                obj.lci_ao = obj.cev_ao / obj.frc_ao;
                
                % Calculate mean tidal volumes
                obj.vt_exp = median(volume(breath.es(test_range)) - volume(breath.ee(test_range)));
                obj.vt_insp = median(volume(breath.ie(test_range)) - volume(breath.is(test_range)));
            end            
        end
    end
end
