# Supplementary material for: Optimized algorithm for speed‐of‐sound‐based infant sulfur hexafluoride multiple‐breath washout measurements
Source: Pediatr Pulmonol. 2024 Jul 18;59(12):3240–9. doi: 10.1002/ppul.27180 (PMC11601022; doi:10.1002/ppul.27180)
Supplement: Supplementary file 2 — Supporting information. [file PPUL-59-3240-s001.zip › Infant Algorithm Tool/PhaseDetection.m]

classdef PhaseDetection

    properties
        
        % Inputs:
        % Time array in [s]
        time
        % Flow array in [m^3/s]
        flow
        % Tracer gas array in g/mol
        input
        % Breath detection object
        breath
        
        % Outputs:
        % Breath indices of the three phases:
        % Pre-phase
        pre
        % Wash-in phase
        wi
        % Washout phase
        wo
        
        % Breaths of the prephase and end-of-washin which correspond to 0
        % and 100% of tracer gas
        top
        bottom
    end
    
    methods(Static)
        
        function [pre, wi, wo, mean_value, range] = phase_detection(input, breath)
            
            % Function to identify which is the first breath jumping more
            % than 10% of the difference between the median of the 5
            % heaviest (by mean inspiratory molar mass) and 5 lightest 
            % breaths, indicating wash-in start, as well as the first 
            % breath dropping that same amount, indicating washout start.
            
            mean_input = zeros(size(breath.is));
            
            for breathnumber = breath.range 
                %Calculate mean inspiratory MM
                mean_input(breathnumber) = mean(input(breath.is(breathnumber):breath.ie(breathnumber)));   
            end

            sorted = sort(mean_input);
            maximum = median(sorted(end-4:end));
            minimum = median(sorted(1:5));
            range = maximum - minimum;

            % Phase change happens when the mean molar mass jumps by at least 10%
            % of min-max range of molar masses
            threshold = 0.1;

            first_up = find(mean_input > minimum + threshold * range, 1, 'first');
            first_down = find(mean_input > maximum - threshold * range, 1, 'last');

            pre = 1:first_up-1;
            wi = first_up:first_down;
            wo = first_down+1:breath.number;
            
        end
        
        function [top, bottom] = reference_selection(time, flow, input, breath, pre, wi)

            % Function to identify those breaths of the prephase and the
            % end-of-washin phases which satisfy both a volume criterion
            % (Volumes within 25% of the mean) and (for the end-of-washin
            % only) are estimated to have fully washed in.

            % How much volume deviation is allowed in reference breaths
            v_criterion = 0.25;
            m_criterion = 0.99;

            bottom = pre;
            % Volume criterion
            volume = cumtrapz(time, flow);
            % Recalculates expired volume for each breath
            volume_breath = volume(breath.es(bottom)) - volume(breath.ee(bottom));
            % What deviation from the current mean does each breath have, and is it
            % within the volume criterion?
            volume_mean = mean(volume_breath);
            multiple = abs((volume_breath ./ volume_mean)-1);
            within = multiple < v_criterion;

            % While there are breaths that exceed the volume criterion, kick them
            % out one by one. We do this one by one because kicking out a breath we
            % change the mean, and potentially which breaths get kicked out. This
            % is safer. You can imagine a scenario where ALL breaths exceed this
            % criterion initially, if the breaths are grouped into two groups which
            % are very different from each other.
            while ~(length(within) == sum(within))
                [~,exclude] = max(multiple);
                bottom(exclude) = [];
                volume_breath(exclude) = [];
                volume_mean = mean(volume_breath);
                multiple = abs((volume_breath ./ volume_mean)-1);
                within = multiple < v_criterion;
            end

            % Washin breaths, which have been sufficiently washed in. This is
            % defined as 99% of the distance between the floor and the ceiling
            % covered.
            top = wi;
            mean_value = [];
            for breathnumber = breath.range 
                %Calculate mean MM
                mean_value(breathnumber) = mean(input(breath.is(breathnumber):breath.ee(breathnumber)));   
            end
            sorted = sort(mean_value);
            maximum = median(sorted(end-4:end));
            minimum = median(sorted(1:5));
            range = maximum - minimum;
            top = top(mean_value(top) > m_criterion * range + minimum);

            % Repeat the above steps 1:1
            volume_breath = volume(breath.es(top)) - volume(breath.ee(top));
            volume_mean = mean(volume_breath);
            multiple = abs((volume_breath ./ volume_mean)-1);
            within = multiple < v_criterion;
            while ~(length(within) == sum(within))
                [~,exclude] = max(multiple);
                top(exclude) = [];
                volume_breath(exclude) = [];
                volume_mean = mean(volume_breath);
                multiple = abs((volume_breath ./ volume_mean)-1);
                within = multiple < v_criterion;
            end   
        end
    end
    
    methods
        
        % Class constructor
        function obj = PhaseDetection(time, flow, input, breath)
            
            % Detecting measurement phases of mainstream molar mass measurements
            % Inputs: Time, flow and molar mass arrays, as well as breath
            % detection object.
            obj.time = time;
            obj.flow = flow;
            obj.input = input;
            obj.breath = breath;
            % Identify phases
            [obj.pre, obj.wi, obj.wo] = PhaseDetection.phase_detection(input, obj.breath);
            % Identify those breaths which should contribute to expirogram
            % / inspirogram construction.
            [obj.top, obj.bottom] = PhaseDetection.reference_selection(time, flow, input, obj.breath, obj.pre, obj.wi);
        end
    end
end
