# Supplementary material for: Optimized algorithm for speed‐of‐sound‐based infant sulfur hexafluoride multiple‐breath washout measurements
Source: Pediatr Pulmonol. 2024 Jul 18;59(12):3240–9. doi: 10.1002/ppul.27180 (PMC11601022; doi:10.1002/ppul.27180)
Supplement: Supplementary file 2 — Supporting information. [file PPUL-59-3240-s001.zip › Infant Algorithm Tool/Source/Meta_Example.xlsx]

## Sheet: Sheet1
Path	Filenames_brw	DS mask	DS pre	DS post

## Sheet: Sheet2
Set 1 - CO2 - VI	1	1	71.1453	8.2662	80	69
Set 1 - CO2 - VI	1	1	70.8057	8.29623	80	72.8
Set 1 - no CO2 - no VI	2	2	89.6126	5.96163	80	69
Set 1 - no CO2 - no VI	2	2	89.236	5.9886	80	68.6
Set 1 - no CO2 - no VI	2	2	88.4266	6.04496	80	68.5
Set 1 - no CO2 - VI	3	3	79.9558	8.29032	80	68.7
Set 1 - no CO2 - VI	3	3	79.158	8.38507	80	68.5
Set 1 - no CO2 - VI	3	3	78.9214	8.41173	80	68.1
Set 2 - CO2 - no VI	4	4	81.5361	5.98062	80	106.5
Set 2 - CO2 - no VI	4	4	82.9398	5.90712	80	107.2
Set 2 - no CO2 - no VI	5	5	83.939	5.9792	80	87.3
Set 2 - no CO2 - no VI	5	5	83.6955	6.00635	80	88.7
Set 2 - no CO2 - no VI	5	5	82.6029	5.53018	80	88.4
Set 2 - no CO2 - VI	6	6	75.7426	8.99208	80	88
Set 2 - no CO2 - VI	6	6	78.4965	9.26554	80	89.7
Set 2 - no CO2 - VI	6	6	76.1348	9.54101	80	87.7
Set 1 - no CO2 - no VI	2	8	126.415	5.47728	120	106.8
Set 1 - no CO2 - no VI	2	8	125.188	5.53074	120	106.5
Set 1 - no CO2 - no VI	2	8	125.762	5.5054	120	107.2
Set 2 - no CO2 - no VI	5	9	123.051	5.78476	120	126.9
Set 2 - no CO2 - no VI	5	9	121.656	5.83726	120	129.4
Set 2 - no CO2 - no VI	5	9	121.136	5.48762	120	127.1
Set 1 - CO2 - VI	1	11	133.74	9.05262	150	133.5
Set 1 - CO2 - VI	1	11	136.03	9.24165	150	143.8
Set 1 - no CO2 - no VI	2	12	155.683	5.44854	150	137.6
Set 1 - no CO2 - no VI	2	12	154.565	5.49589	150	140.3
Set 1 - no CO2 - no VI	2	12	154.012	5.17964	150	139.5
Set 1 - no CO2 - VI	3	13	147.383	9.64918	150	134.4
Set 1 - no CO2 - VI	3	13	145.938	9.40313	150	136.5
Set 1 - no CO2 - VI	3	13	144.595	9.47495	150	135.9
Set 2 - CO2 - no VI	4	14	152.828	6.28065	150	178.3
Set 2 - CO2 - no VI	4	14	145.888	6.27503	150	175.5
Set 2 - no CO2 - no VI	5	15	151.501	7.24831	150	153.6
Set 2 - no CO2 - no VI	5	15	149.378	7.06058	150	151.2
Set 2 - no CO2 - no VI	5	15	150.295	7.02689	150	155.7
Set 2 - no CO2 - VI	6	16	139.685	11.7422	150	149
Set 2 - no CO2 - VI	6	16	139.674	10.791	150	146.6
Set 2 - no CO2 - VI	6	16	139.926	10.4317	150	145.1
Set 1 - no CO2 - no VI	2	18	190.129	5.39011	180	193.4
Set 1 - no CO2 - no VI	2	18	189.251	5.12511	180	191.4
Set 1 - no CO2 - no VI	2	18	193.023	5.3034	180	191
Set 2 - no CO2 - no VI	5	19	179.155	7.53158	180	183.1
Set 2 - no CO2 - no VI	5	19	176.097	7.39596	180	182.3
Set 2 - no CO2 - no VI	5	19	178.331	7.56369	180	184.5
Set 1 - CO2 - VI	1	21	193.161	12.8489	210	253.7
Set 1 - CO2 - VI	1	21	186.916	14.0789	210	267.4
Set 1 - no CO2 - no VI	2	22	210.583	5.68229	210	194.3
Set 1 - no CO2 - no VI	2	22	212.511	5.63955	210	195.4
Set 1 - no CO2 - no VI	2	22	210.978	5.27575	210	191.9
Set 1 - no CO2 - VI	3	23	194.106	13.1777	210	206.1
Set 1 - no CO2 - VI	3	23	196.123	13.0432	210	205.1
Set 1 - no CO2 - VI	3	23	195.488	13.5172	210	204.9
Set 2 - CO2 - no VI	4	24	222.843	10.22	210	251.4
Set 2 - CO2 - no VI	4	24	215.374	10.5661	210	242.6
Set 2 - no CO2 - no VI	5	25	215.514	13.156	210	198.5
Set 2 - no CO2 - no VI	5	25	215.955	12.7629	210	191.2
Set 2 - no CO2 - no VI	5	25	210.437	12.3715	210	198.9
Set 2 - no CO2 - VI	6	26	196.825	15.413	210	201.7
Set 2 - no CO2 - VI	6	26	180.961	14.2076	210	207
Set 2 - no CO2 - VI	6	26	195.956	15.887	210	203.7
