# Supplementary material for: Optimized algorithm for speed‐of‐sound‐based infant sulfur hexafluoride multiple‐breath washout measurements
Source: Pediatr Pulmonol. 2024 Jul 18;59(12):3240–9. doi: 10.1002/ppul.27180 (PMC11601022; doi:10.1002/ppul.27180)
Supplement: Supplementary file 2 — Supporting information. [file PPUL-59-3240-s001.zip › Infant Algorithm Tool/StepResponse.m]

classdef StepResponse
    % Class to correct a signal originating from Wbreath for the influence
    % of gas trapped in the molar mass sensor side chambers. The correction
    % is based on the principle that we know that the signal during
    % inspirations (after a certain response time) for a specific phase is 
    % always the same. The correction is coded in such a way that any MBW 
    % input signal could be used, and a step response applied.
   
    properties
        % Time signal
        time
        % Flow signal
        flow
        % Tracer / MM signal
        input
        % Breath detection object
        breath
        % Phase detection object
        phase
        % Model through the known inspiratory values
        model
        % Signals corresponding to zero and maximum tracer, respectively
        minimum
        maximum 
        % Corrected output signal
        output
        % WO and WI diff
        wo_diff
        wi_diff
        % Strength of step response
        strength
        % Type of solution found for step response
        solution_type
    end
   
    methods(Static)
        function [model, zero, maximum, wo_diff, wi_diff, strength, solution_type] = insp_model(time, flow, input, breath, phase, ds_post)
            % Normal and cumulative volume signals
            volume = cumtrapz(time, flow);
            volume_cumulative = cumtrapz(time, abs(flow));
            % Empty model signal
            model = NaN(size(flow));
            % Solution 1: Fit to known MMside, 2: Extrapolated within
            % inspiration, 3: Interpolated in exp
            solution_type = NaN(size(flow));

            % Inspirations
            for i = breath.range

                % Inspiratory indices, volume and input trace
                idx_insp = breath.is(i):breath.ie(i);
                volume_insp = volume(idx_insp) - volume(idx_insp(1));
                input_insp = input(idx_insp);
                % We start 50ms after the dead space has been inspired.
                dt = time(2)-time(1);
                idx_start = find(volume_insp > ds_post, 1, 'first')+ round((1/dt)/10);
                
                if idx_start > length(idx_insp)
                    % Shebang about creating a fit to the general shape,
                    % and applying it to the current start and end of the
                    % breath.
                    model(idx_insp) = mean(input_insp);
                    solution_type(idx_insp) = 2;
                    continue
                else
                    idx_end = find(volume_insp > 0.95*max(volume_insp), 1, 'first');
                    fit_range = idx_start:idx_end;

                    if isempty(fit_range)
                        model(idx_insp) = mean(input_insp);
                        solution_type(idx_insp) = 2;
                        continue
                    end
                    
                    polynomial = 1;
                    
                    if length(fit_range) <= polynomial
                        model(idx_insp) = mean(input_insp(fit_range));
                        solution_type(idx_insp) = 2;
                        continue
                    end
                    
                    [f,~,mu] = polyfit(volume_insp(fit_range), input_insp(fit_range), polynomial);
                    % Extend the model throughout the rest of the inspiration
                    model(idx_insp) = polyval(f, volume_insp, [], mu);
                    solution_type(idx_insp) = 2;
                    fit_range_adjusted = idx_insp(1)-1+fit_range;
                    solution_type(fit_range_adjusted) = 1;
                    
                end
            end

            % We are missing the value at the end of the prephase and
            % washin, and we construct it from the median of the five
            % previous values.
            number = 4 - max(0, 5 - length(phase.pre)); 
            valmin = median(model(breath.is(phase.pre(end-number:end))));
            number = 4 - max(0, 5 - length(phase.wi)); 
            valmax = median(model(breath.is(phase.wi(end-number:end))));

            % Expirations
            for i = breath.range
                % Index range
                idx_exp = breath.es(i):breath.ee(i);
                %Special cases, where the start and end of the
                %interpolation does not correspond to the gaps in the
                %inspiratory model.

                idx_start = breath.ie(i);
                tracer_start = model(idx_start);
                vol_start = volume_cumulative(idx_start);

                if i == phase.pre(end)
                    tracer_end = valmin;
                    idx_end = breath.ee(phase.pre(end));
                    vol_end = volume_cumulative(idx_end);
                elseif i == breath.number
                    tracer_end = valmin;
                    idx_end = length(flow);
                    vol_end = volume_cumulative(end);
                elseif i == phase.wi(end)
                    tracer_end = valmax;
                    idx_end = breath.ee(phase.wi(end));
                    vol_end = volume_cumulative(idx_end);
                else
                    idx_end = breath.is(i+1);
                    tracer_end = model(idx_end);
                    vol_end = volume_cumulative(idx_end);
                end

                vol_exp = volume(idx_start) - volume(idx_exp);
                
                % Filling in the gaps in the model with linear interpolation
                % as a function of volume passing the sensor.
                model(idx_exp) = tracer_start + vol_exp.*(tracer_end - tracer_start)./(vol_end - vol_start); 
                solution_type(idx_exp) = 3;
            end
            % Washout drop 
            wo_diff = model(breath.ee(phase.wi(end))) - model(breath.is(phase.wo(1)));
            wi_diff =  model(breath.is(phase.wi(1))) - model(breath.ee(phase.pre(end)));
            total = model(breath.ee(phase.wi(end))) - model(breath.ee(phase.pre(end)));
            strength = [100*(1 - (wo_diff / total)), 100*(1 - (wi_diff / total))];
            
            wi = breath.is(phase.wi(1)):breath.ee(phase.wi(end));
            model = fillmissing(model, 'nearest');
            zero = model;
            
            % Smooth bracket
            max_function = zero ./ model(breath.is(phase.wo(1)));
            max_function(wi) = (zero(wi) - model(breath.is(phase.wi(1))))./(100-model(breath.is(phase.wi(1))));
            max_function = max_function * (wo_diff - wi_diff) + wi_diff;

            maximum = zero + max_function;
            maximum(wi) = zero(wi);
            
            zero(wi) = maximum(wi) - max_function(wi);
            
        end
              
        function output = interpolation(input, zero, maximum) 
            %Norms an input signal to an output signal going from 0 to 100%
            %corresponding to the relative closeness to the zero and
            %maximum bounds.
            output = 100.* (input - zero) ./ (maximum - zero);
        end
    end
   
    methods
        
        % Class contructor
        function obj = StepResponse(time, flow, input, breath, phase, ds_post)
            
            % Input assignment
            obj.time = time;
            obj.flow = flow;
            obj.input = input;
            obj.breath = breath;
            obj.phase = phase;
            
            [obj.model, obj.minimum, obj.maximum, obj.wo_diff, obj.wi_diff, obj.strength, obj.solution_type] = StepResponse.insp_model(time, flow, input, obj.breath, obj.phase, ds_post);
            obj.output = StepResponse.interpolation(input, obj.minimum, obj.maximum);
        end 
        
        function show(obj, y_mode, x_mode)
            if strcmp(x_mode, 'Volume')
                x = cumtrapz(obj.time, abs(obj.flow))*1000;
                label = 'Total volume [L]';
            elseif strcmp(x_mode, 'Time')
                x = obj.time;
                label = 'Time [s]';
            else 
                disp('Select valid x input: Volume or Time')
                return
            end
            
            if strcmp(y_mode, 'Correction')
                figure()
                hold on
                grid on
                plot(x, obj.input, 'k')
                plot(x, obj.minimum, 'r')
                plot(x, obj.maximum, 'b')
            elseif strcmp(y_mode, 'Output')
                plot(x, obj.output)
            else
                disp('Select valid y input: Correction or Output')
                return
            end
            xlabel(label)
            ylabel('Signal')
        end
        
    end
end
