# Supplementary material for: Optimized algorithm for speed‐of‐sound‐based infant sulfur hexafluoride multiple‐breath washout measurements
Source: Pediatr Pulmonol. 2024 Jul 18;59(12):3240–9. doi: 10.1002/ppul.27180 (PMC11601022; doi:10.1002/ppul.27180)
Supplement: Supplementary file 2 — Supporting information. [file PPUL-59-3240-s001.zip › Infant Algorithm Tool/Synchronisation.m]

classdef Synchronisation
    properties 
        time
        flow
        input
        breath
        phase
        ds_post
        delay
        uncertainty
    end
    methods(Static)
        
        function [delay, uncertainty] = delay_calculation(time, flow, prepared_input, breath, phase, ds_post)
           
            signal_breaths = [phase.wi(2:5), phase.wo(2:5)];
            volume = cumtrapz(time, abs(flow));
            
            vol_idx = [];
            input_idx = [];
            
            for i = 1:length(signal_breaths)
            
                nr = signal_breaths(i);
                idx_start = breath.is(nr);
                idx_end = breath.ie(nr);
                rewind = 10;
                idx_range = idx_start-rewind:idx_end;
                volume_insp = volume(idx_range) - volume(idx_start);
                input_insp = prepared_input(idx_range);
                max_input = max(input_insp);
                min_input = min(input_insp);
                threshold = min_input + (max_input + min_input)/2;
                vol_candidate = find(volume_insp > ds_post, 1, 'first');
                input_candidate = find(input_insp < threshold, 1, 'first');
                if isempty(vol_candidate) || isempty(input_candidate)
                    continue
                else
                    vol_idx = [vol_idx, vol_candidate];
                    input_idx = [input_idx, input_candidate];
                end
                
            end
           
            delay = round(median(vol_idx - input_idx));
            uncertainty = std(vol_idx - input_idx);
            
        end
        
        function modified_input = prepare_input(time, flow, input, breath, phase)
           
            % Function to allow the synchronisation to handle inputs
            % more easily. Interpolates between inspiratory values
            % within phases (which should correspond to similar values), to
            % create a moving floor for each breath, from which deviations
            % are taken to be humidity, temperature, CO2 changes.
            volume = cumtrapz(time, flow);
            [indices, input_insp] = Synchronisation.end_tidal(input, volume, breath, [0.85, 0.95], 'insp');
            
            % Create array of all known inspiratory targets
            indices = [     indices;    1;              breath.ee(phase.pre(end));  breath.is(phase.wi(1));  breath.ee(phase.wi(end));  breath.is(phase.wo(1));   length(input)];
            input_insp = [  input_insp; input_insp(1);  input_insp(phase.pre(end)); input_insp(phase.wi(1)); input_insp(phase.wi(end)); input_insp(phase.wo(1));  input_insp(end)];

            % Interpolate between inspiratory targets
            input_complete = interp_like_python(indices, input_insp, [1:length(input)]');
            modified_input = input - input_complete;

            % Flips the washin phase so that all further calculations can
            % procede more easily.
            wi = breath.is(phase.wi(1)):breath.ee(phase.wi(end));
            modified_input(wi) = - modified_input(wi);
            
        end
        
        function [locations, values] = end_tidal(signal, volume, breath, window, mode)

            % signal: Signal of which end-tidal values should be calculated.
            % volume: Volume signal
            % breath: breath detection structure
            % window: array of length 2 detailing the window where end-tidal is.
            % mode: 'insp' or 'exp'

            % value: end-tidal mean values for each breath

            locations = zeros(size(breath.is));
            values = zeros(size(breath.is));

            for i = 1:length(breath.is)

                % Indices determined by mode.
                if strcmp(mode, 'exp')
                    indices = breath.es(i):breath.ee(i);
                    vol_factor = -1;
                elseif strcmp(mode, 'insp')
                    indices = breath.is(i):breath.ie(i);
                    vol_factor = 1;
                end

                vol_breath = vol_factor .* (volume(indices) - volume(indices(1)));
                signal_breath = signal(indices);

                max_vol = max(vol_breath);
                start = find(vol_breath > window(1)*max_vol, 1, 'first');
                stop = find(vol_breath > window(2)*max_vol, 1, 'first');

                if isempty(start) || isempty(stop)
                    locations(i,1) = indices(1);
                    values(i,1) = signal_breath(1);
                elseif start == stop
                    locations(i,1) = indices(1);
                    values(i,1) = signal_breath(1);
                else
                    locations(i,1) = round((start+stop)/2)+indices(1)-1;
                    values(i,1) = mean(signal_breath(start:stop));
                end
            end
        end
    end
    methods
        function obj = Synchronisation(time, flow, input, breath, phase, ds_post)
            obj.time = time;
            obj.flow = flow;
            obj.input = input;
            obj.breath = breath;
            obj.phase = phase;
            obj.ds_post = ds_post;
            prepared_input = Synchronisation.prepare_input(time, flow, input, breath, phase);
            [obj.delay, obj.uncertainty] = Synchronisation.delay_calculation(time, flow, prepared_input, breath, phase, ds_post);
        end
    end
end
