# Supplementary material for: Optimized algorithm for speed‐of‐sound‐based infant sulfur hexafluoride multiple‐breath washout measurements
Source: Pediatr Pulmonol. 2024 Jul 18;59(12):3240–9. doi: 10.1002/ppul.27180 (PMC11601022; doi:10.1002/ppul.27180)
Supplement: Supplementary file 2 — Supporting information. [file PPUL-59-3240-s001.zip › Infant Algorithm Tool/TemperatureModel.m]

classdef TemperatureModel
    properties
        time
        flow
        input
        modified_input
        breath
        phase
        % Volume axes
        volume_exp
        volume_insp
        % Single respirograms
        expirogram_pre
        expirogram_wi
        inspirogram_pre
        inspirogram_wi
        % All respirograms (used for plotting)
        expirogram_pre_all
        expirogram_wi_all
        inspirogram_pre_all
        inspirogram_wi_all
        % Minimum and maximum traces
        minimum
        maximum
        % Corrected output
        output
    end
    
    methods(Static)
        
        function [volume_axis, respirogram, respirogram_all] = respirogram(input, volume, breath, selection, mode)

            % Number of points in expirogram: arbitrary choice
            precision = 1000;

            % Determine the maximum size of the expirogram, i.e. check which
            % breath of the selection for the given mode is the largest. This is
            % used as the total size of the Xpirogram.
            if strcmp(mode, 'exp')
                starts = breath.es;
                stops = breath.ee;
            elseif strcmp(mode, 'insp')
                starts = breath.is;
                stops = breath.ie;
            end
            % This is a (now useless) bit of code left over from the point where it
            % was not clear whether the best kind of Xpirogram would be as a
            % function of volume, or time. For expirations the volume curve goes
            % negative, while time signals are always increasing, so the
            % computations differed whether the input was time or volume. Factor
            % simply determines whether the signal used generally increases or
            % decreases from the starting point. 
            factor = sign(mean(sign(volume(stops) - volume(starts))));
            % Volumes of all individual breaths
            volumes = factor .* (volume(stops) - volume(starts));
            % Maximum observed volume in the selection
            max_volume = max(volumes);
            % Number of breaths in selection
            number = length(selection);
            % Structure filled with zeros, in which every row will be filled with
            % an interpolated version of one breath, so that the breaths can be
            % easily averaged at the end.
            respirogram_all = zeros(number, precision);
            % Uniform volume array used for the interpolation
            volume_axis = linspace(0, max_volume, precision);

            % for all breaths in selection...
            for k = 1:length(selection)

                % Indices corresponding to one breath
                indices = starts(selection(k)):stops(selection(k));
                % Volume curve of one breath (forced to be positive by factor)
                volume_breath = factor .* (volume(indices) - volume(indices(1)));  
                % Molar mass curve of one breath
                mm_breath = input(indices);

                % Deal with flow = 0 datapoints: Sometimes flow is not strictly
                % positive for all parts of a breath. Flow can briefly go to zero
                % or even negative for a short while and still be part of the same
                % expiration/inspiration. This part simply removes those sections
                % from the signal, so that the interpolation works. Otherwise the
                % interpolation has to choose between two points and it's
                % ambiguous. 
                % Alternatively, (and this is why I was so excited when we made
                % that function), you could use interp_like_python here!
                flow = [1;diff(volume_breath)];
                while sum(flow<=0) > 0
                    flow = [1;diff(volume_breath)];
                    volume_breath(flow <= 0) = [];
                    mm_breath(flow <= 0) = [];
                end

                % Insert interpolated signal as a function of volume into the
                % above-initiated array.
                respirogram_all(k,:) = interp1(volume_breath, mm_breath, volume_axis);

            end

            % Average the array to produce one curve, ignoring nan-values.
            % NaN-values are produced because all but one breath will be too short
            % to be interpolated to the end of the volume curve.
            respirogram = nanmedian(respirogram_all,1);

            % Only accept values where the majority of breaths have a value: This
            % is another arbitrary choice, but I set it to only do the average up
            % to the point where at least have the selected breaths still had some
            % signal to contribute. Otherwise the tail end would be determined by
            % one breath (which is already an outlier by the virtue of it being the
            % largest breath in the selection).
            exists = ~isnan(respirogram_all);
            nr = sum(exists, 1);
            last_valid = find(nr > 0.5 * max(nr),1,'last');
            respirogram(last_valid+1:end) = NaN;
        end
        
        function trace = combine_respirograms(volume, breath, volume_exp, expirogram, volume_insp, inspirogram)
            % Function to use the expirograms / inspirograms, together with the
            % volume curve of the measurement, to give a single signal of the
            % volume curve evaluated at each point. Essentially the expirogram says
            % "At volume X of the expiration, you expect Y MM." This function
            % creates that expected value of MM for each volume of the whole
            % measurement.

            % Inputs:
            % volume: volume curve of the meausurement
            % breaths: breath detection structure containing indices of breaths
            % vol_gram: volume array of the Xpirogram.
            % mm_gram: molar mass array of the Xpirogram.

            trace = NaN(size(volume));

            % This part of the code only exists as a leftover to make the function
            % work with either time _or_ volume as the x-axis for the whole
            % expirogram/inspirogram idea. We've fairly firmly settled on volume
            % being a better predictor than time, so this is largely useless.
            factor_insp = sign(mean(sign(volume(breath.ie)-volume(breath.is))));
            factor_exp = sign(mean(sign(volume(breath.ee)-volume(breath.es))));  

            % For each breath, evaluate the input Xpirogram for both expirations
            % and inspirations. This is kind of unnecessary, as expirograms only
            % make sense to evaluate during expirations, and inspirograms only
            % during inspiration. But this is solved later in the code, outside of
            % this function. This function "dumbly" applies Xpirograms to volume
            % data.
            for i = breath.range
                indices_insp = breath.is(i):breath.ie(i);
                volume_breath = factor_insp .* (volume(indices_insp) - volume(indices_insp(1)));
                trace_breath = interp1(volume_insp, inspirogram, volume_breath);
                trace(indices_insp) = trace_breath;

                indices_exp = breath.es(i):breath.ee(i);
                volume_breath = factor_exp.* (volume(indices_exp) - volume(indices_exp(1)));
                trace_breath = interp1(volume_exp, expirogram, volume_breath);
                trace(indices_exp) = trace_breath;
            end    
            
            % Fill in missing bits which are not covered by respirograms,
            % as a function of respired volume.
            % For inspirations
            for i = breath.range
                indices_insp = breath.is(i):breath.ie(i);
                volume_breath = factor_insp .* (volume(indices_insp) - volume(indices_insp(1)));
                trace_insp = trace(indices_insp);
                idx_start = find(isnan(trace_insp),1, 'first') - 1;
                if isempty(idx_start)
                    continue
                end
                vol_start = volume_breath(idx_start);
                trace_start = trace_insp(idx_start);
                idx_end = length(indices_insp);
                vol_end = max(volume_breath);
                trace_end = expirogram(1);
                range = idx_start:idx_end;
                real_range = (idx_start:idx_end) + indices_insp(1) - 1;  
                trace(real_range) = trace_start + (volume_breath(range)-volume_breath(range(1))).*(trace_end - trace_start) ./ (vol_end - vol_start);     
            end
            % For expirations
            for i = breath.range
                indices_exp = breath.es(i):breath.ee(i);
                volume_breath = factor_exp.* (volume(indices_exp) - volume(indices_exp(1)));
                trace_exp = trace(indices_exp);
                idx_start = find(isnan(trace_exp),1, 'first') - 1;
                if isempty(idx_start)
                    continue
                end
                vol_start = volume_breath(idx_start);
                trace_start = trace_exp(idx_start);
                idx_end = length(indices_exp);
                vol_end = max(volume_breath);
                trace_end = inspirogram(1);
                range = idx_start:idx_end;
                real_range = (idx_start:idx_end) + indices_exp(1) - 1;  
                trace(real_range) = trace_start + (volume_breath(range)-volume_breath(range(1))).*(trace_end - trace_start) ./ (vol_end - vol_start);  
            end
            
            % Get rid of NaN values before first and after last breath.
            trace = fillmissing(trace, 'nearest');
            
        end
        
        function output = interpolation(input, zero, maximum) 
            %Norms an input signal to an output signal going from 0 to 100%
            %corresponding to the relative closeness to the zero and
            %maximum bounds.
            output = 100.* (input - zero) ./ (maximum - zero);
        end
        
        function show_respirogram(vol, signal, signal_all, color)
            %Show single respirogram
            vol = vol*1000000;
            signal = signal*1000;
            signal_all = signal_all.*1000;
            grid on
            hold on
            plot(vol, signal, color, 'LineWidth',1.5)
            for i = 1:size(signal_all, 1)
                plot(vol, signal_all(i, :), 'k')
            end
            plot(vol, signal, color, 'LineWidth',1.5)
            xlabel('Volume [mL]')
            ylabel('MM [g/mol]')
            set(gca, 'FontWeight', 'bold')
        end
        
        function modified_input = prepare_input(input, volume, breath, phase)
           
            % Function to allow the temperature model to handle inputs
            % which are very messy. Interpolates between inspiratory values
            % within phases (which should correspond to similar values), to
            % create a moving floor for each breath, from which deviations
            % are taken to be humidity, temperature, CO2 changes.
            
            [indices, input_insp] = TemperatureModel.end_tidal(input, volume, breath, [0.85, 0.95], 'insp');
            input_top = mean(input_insp(phase.top));
            input_bottom = mean(input_insp(phase.bottom));
            
            % Create array of all known inspiratory targets
            indices = [     indices;    1;              breath.ee(phase.pre(end));  breath.ee(phase.wi(end));   length(input)];
            input_insp = [  input_insp; input_insp(1);  input_insp(phase.pre(end)); input_insp(phase.wi(end));  input_insp(end)];

            % Interpolate between inspiratory targets
            input_complete = interp1(indices, input_insp, [1:length(input)]');
            modified_input = input - input_complete;

            % Return signal to approximately previous values
            pp = 1:breath.ee(phase.pre(end));
            modified_input(pp) = modified_input(pp) + input_bottom;

            wi = breath.is(phase.wi(1)):breath.ee(phase.wi(end));
            modified_input(wi) = modified_input(wi) + input_top;

            wo = breath.is(phase.wo(1)):length(input);
            modified_input(wo) = modified_input(wo) + input_bottom;
            
        end
        
        function [locations, values] = end_tidal(signal, volume, breath, window, mode)

            % signal: Signal of which end-tidal values should be calculated.
            % volume: Volume signal
            % breath: breath detection structure
            % window: array of length 2 detailing the window where end-tidal is.
            % mode: 'insp' or 'exp'

            % value: end-tidal mean values for each breath

            locations = zeros(size(breath.is));
            values = zeros(size(breath.is));

            for i = 1:length(breath.is)

                % Indices determined by mode.
                if strcmp(mode, 'exp')
                    indices = breath.es(i):breath.ee(i);
                    vol_factor = -1;
                elseif strcmp(mode, 'insp')
                    indices = breath.is(i):breath.ie(i);
                    vol_factor = 1;
                end

                vol_breath = vol_factor .* (volume(indices) - volume(indices(1)));
                signal_breath = signal(indices);

                max_vol = max(vol_breath);
                start = find(vol_breath > window(1)*max_vol, 1, 'first');
                stop = find(vol_breath > window(2)*max_vol, 1, 'first');

                if isempty(start) || isempty(stop)
                    locations(i,1) = indices(1);
                    values(i,1) = signal_breath(1);
                elseif start == stop
                    locations(i,1) = indices(1);
                    values(i,1) = signal_breath(1);
                else
                    locations(i,1) = round((start+stop)/2)+indices(1)-1;
                    values(i,1) = mean(signal_breath(start:stop));
                end
            end
        end
    end
    
    methods
        
        % Class constructor
        function obj = TemperatureModel(time, flow, input, breath, phase, prepare_mode)
            
            % Input assignment
            obj.time = time;
            obj.flow = flow;
            obj.input = input;
            obj.breath = breath;
            obj.phase = phase;
            
            % Calculate volume signal
            volume = cumtrapz(time, flow);
            
            % Prepare input for respirogram construction:
            % Level drifts by interpolating between inspiratory pleateaus
            if prepare_mode 
                obj.modified_input = TemperatureModel.prepare_input(input, volume, breath, phase);
            else
                obj.modified_input = input;
            end
            
            % Construct respirograms
            [obj.volume_exp, obj.expirogram_pre, obj.expirogram_pre_all] ...
                = TemperatureModel.respirogram(obj.modified_input, volume, breath, phase.bottom, 'exp');
            [~, obj.expirogram_wi, obj.expirogram_wi_all] ...
                = TemperatureModel.respirogram(obj.modified_input, volume, breath, phase.top, 'exp');
            [obj.volume_insp, obj.inspirogram_pre, obj.inspirogram_pre_all] ...
                = TemperatureModel.respirogram(obj.modified_input, volume, breath, phase.bottom, 'insp');
            [~, obj.inspirogram_wi, obj.inspirogram_wi_all] ...
                = TemperatureModel.respirogram(obj.modified_input, volume, breath, phase.top, 'insp');
            
            % Construct minimum and maximum function for the entire
            % washout.
            obj.minimum = TemperatureModel.combine_respirograms(volume, breath, obj.volume_exp, obj.expirogram_pre, obj.volume_insp, obj.inspirogram_pre);
            obj.maximum = TemperatureModel.combine_respirograms(volume, breath, obj.volume_exp, obj.expirogram_wi, obj.volume_insp, obj.inspirogram_wi);
            
            % Calculate corrected signal via interpolation
            obj.output = TemperatureModel.interpolation(input, obj.minimum, obj.maximum);
        end
        
        function show_respirograms(obj)
            figure()
            set(gcf,'color', 'w')
            subplot(2,2,1)
            TemperatureModel.show_respirogram(obj.volume_insp, obj.inspirogram_wi, obj.inspirogram_wi_all, 'b')
            subplot(2,2,2)
            TemperatureModel.show_respirogram(obj.volume_exp, obj.expirogram_wi, obj.expirogram_wi_all, 'r')
            subplot(2,2,3)
            TemperatureModel.show_respirogram(obj.volume_insp, obj.inspirogram_pre, obj.inspirogram_pre_all, 'b')
            subplot(2,2,4)
            TemperatureModel.show_respirogram(obj.volume_exp, obj.expirogram_pre, obj.expirogram_pre_all, 'r')
        end
        
        function show(obj, y_mode, x_mode)
            if strcmp(x_mode, 'Volume')
                x = cumtrapz(obj.time, abs(obj.flow));
                label = 'Total volume [m3/s]';
            elseif strcmp(x_mode, 'Time')
                x = obj.time;
                label = 'Time [s]';
            else 
                disp('Select valid x input: Volume or Time')
                return
            end
            
            if strcmp(y_mode, 'Correction')
                figure()
                hold on
                grid on
                plot(x, obj.input, 'k')
                plot(x, obj.minimum, 'r')
                plot(x, obj.maximum, 'b')
            elseif strcmp(y_mode, 'Output')
                plot(x, obj.output)
            else
                disp('Select valid y input: Correction or Output')
                return
            end
            xlabel(label)
            ylabel('Signal')
        end
    end    
end
