# Supplementary material for: Optimized algorithm for speed‐of‐sound‐based infant sulfur hexafluoride multiple‐breath washout measurements
Source: Pediatr Pulmonol. 2024 Jul 18;59(12):3240–9. doi: 10.1002/ppul.27180 (PMC11601022; doi:10.1002/ppul.27180)
Supplement: Supplementary file 2 — Supporting information. [file PPUL-59-3240-s001.zip › Infant Algorithm Tool/WBreathFile.m]

classdef WBreathFile
    properties
        % Name of file
        fullname
        path
        filename
        % Raw arrays
        raw
        % Length of flow signal
        aqlength
        % Time step of the flow signal in [ms]
        flow_ts
        % Time steps of the 16 channels
        channel_ts
        % Calib struct containing calib info (mainly re: flow factor)
        calib
        % Additional info re: calib status
        calib_status
        % Environmental params
        environment
        % If each channel is available (has data). Used for more complex
        % files than infant MM with additional info required.
        channels_available
        % flow signal
        flow
        % MM signal
        mm
        % Time signal
        time
        % Succesful reading of flow
        success
    end
    methods(Static)
        function [path, filename] = split_fullname(fullname)
            % Function to split full name of file into path and filename
            split = strsplit(fullname, '\');
            filename = split{end};
            split = strsplit(fullname, filename);
            path = split{1};
        end
        function raw = read_raw(fullname)
            % The raw property contains three interpretations of the raw
            % binary Wbreath file, once as bytes, and once translated into
            % characters.
            raw = {};
            % Byte array of total binary file
            file_id = fopen(fullname, 'r');
            raw.byte = fread(file_id, 'ubit8');
            fclose(file_id);
            % Read file as chars and directly convert
            file_id = fopen(fullname, 'r');
            raw.char = char(fread(file_id, 'char*1'));
            fclose(file_id);
            % Create a string version of the char array
            raw.string = convertCharsToStrings(raw.char);
        end
        function element = read_element(raw, pattern, byte_length, mode)
            % Return the values of the element indicated by pattern, with a
            % size of byte_length, from raw.
            % Fixed size by Wbreath
            pattern_size = 13;
            length_size = 4;
            % Before pattern
            byte_idx = strfind(raw.string, pattern);
            % After pattern and length;
            byte_idx = byte_idx + pattern_size + length_size;
            % Range of output numbers
            idx_range = byte_idx:byte_idx+byte_length-1;
            element = WBreathFile.read_numbers(raw.byte(idx_range), mode);
        end
        function [output, success] = read_signal(raw, pattern, byte_length, X, Y)
            success = 1;
            % Return the values of the element indicated by pattern, with a
            % size of byte_length, from raw. Offset and gain are either the
            % actual offset and gain, or the parameters on which it depends
            % in the case of Flow (change this later).
            % Fixed size by Wbreath
            pattern_size = 13;
            length_size = 4;
            % Before pattern
            byte_idx = strfind(raw.string, pattern);
            % After pattern and length;
            byte_idx = byte_idx + pattern_size + length_size;
            % Range of output numbers
            idx_range = byte_idx:byte_idx+(byte_length*2)-1;
            input_array = raw.byte(idx_range);
            first = input_array(1:2:end);
            % Second array (containing the multiplier of 256) needs to be
            % modified to go from unsigned to signed integer. Warning:
            % Hacky solution! Learn how to do it properly
            second = input_array(2:2:end);
            second = mod(second + 128, 256) - 128;
            output = (second .* 256) + first;
            % Apply gain and offset (custom and depending on archaic 
            if strcmp(pattern, 'FLOW:')
                % This block contains lots of speculation and will need to
                % be refined over time. It is possible that we may get an
                % idea or be told how the encoding for the flow gain factor
                % actually works, until then we can simply collect IRL
                % examples and add them to this list.
                codeMSB = X;
                codeLSB = Y;
                offset = 0;

                % Base gain: 0.625ml/s
                gain = 6.25e-7;

                % Incomplete list of possible MSB codes, no clue what the
                % pattern is supposed to be. Empirically tested. When new
                % code is encountered, add code here.
                load('flow_factor_list.mat', 'flow_factor_list')
                found = 0;
                for i = 1:size(flow_factor_list,1)
                    if codeMSB == flow_factor_list(i,1) && codeLSB == flow_factor_list(i,2)
                        found = 1;
                        factor = flow_factor_list(i,3);
                        break
                    end
                end                   
                
                if ~found
                    factor = 1;
                    success = 0;
                    warning('Flow factor not found')
                end
                gain = gain * factor;
            else
                offset = X;
                gain = Y;
                
            end
            output = offset + output .* gain;
        end
        function environment = read_environment(raw)
            % Special function to deal with the formatting of environ data.
            pattern = 'ENVIRON';
            byte_length = 40;
            pattern_size = 13;
            length_size = 4;
            % Before pattern
            byte_idx = strfind(raw.string, pattern);
            % After pattern and length;
            byte_idx = byte_idx + pattern_size + length_size;
            % Range of output numbers
            idx_range = byte_idx:byte_idx+byte_length-1;
            base = raw.byte(idx_range);
            environment = {};
            % Temps in C
            environment.case_temp = typecast(uint8(base(1:8)),'double');
            environment.room_temp = typecast(uint8(base(9:16)),'double');
            % Pressure in Pa
            environment.pressure = typecast(uint8(base(17:24)),'double')*100;
            % Humidity as a fraction
            environment.humidity = typecast(uint8(base(25:32)),'double')/100;
            % Possible to add an additional float factor fAltitudeCorr
        end
        function output = read_numbers(input_array, mode)
            % Given a single number given by two bytes, construct the
            % single value.
            if strcmp(mode, 'single')
                output = input_array;
            elseif strcmp(mode, 'pair')
                first = input_array(1:2:end);
                second = input_array(2:2:end);
                output = (second .* 256) + first;
            elseif strcmp(mode, 'quadrup')
                % To be improved (massively)
                first = input_array(1:4:end);
                second = input_array(2:4:end);
                third = input_array(3:4:end);
                fourth = input_array(4:4:end);
                output = (((((fourth .* 256) + third) .* 256) + second) .* 256) + first;
            end
        end

    end
    methods
        function obj = WBreathFile(fullname) 
            % Constructor of the WBreathFile class. Takes as input a
            % complete path and filename of a .brw file.
            obj.fullname = fullname;
            [obj.path, obj.filename] = WBreathFile.split_fullname(fullname);
            obj.raw = WBreathFile.read_raw(fullname);
            % Length of flow signal
            % To be improved for very long signals > 65'536
            obj.aqlength = WBreathFile.read_element(obj.raw, 'AQLENGTH', 4, 'quadrup');
            obj.flow_ts = WBreathFile.read_element(obj.raw, 'SAMPLETIME', 1, 'single');
            obj.channel_ts = WBreathFile.read_element(obj.raw, 'SAMPLETIME_A', 32, 'pair');
            obj.calib = WBreathFile.read_element(obj.raw, 'CALIB', 64, 'pair');
            obj.calib_status = WBreathFile.read_element(obj.raw, 'CALIB_STATUS', 64, 'pair');
            obj.environment = WBreathFile.read_environment(obj.raw);
            % Not sure if works as intended:
            obj.channels_available = logical(WBreathFile.read_element(obj.raw, 'CHANNELS', 16, 'single'));
            % Create flow/signal arrays
            % Flow with custom gain, in [m^3/s]
            [obj.flow, obj.success] = WBreathFile.read_signal(obj.raw, 'FLOW:', obj.aqlength, obj.calib(20), obj.calib(21));
            % MM in kg/mol (Offset: 28.98g/mol, Gain: 0.01g/mol)
            [obj.mm, ~] = WBreathFile.read_signal(obj.raw, 'MM:', obj.aqlength, 0.02898, 0.00001);
            % Time in [s]
            obj.time = (1:length(obj.flow))'.*obj.flow_ts/1000;
        end

    end
end
